# Supplementary material for: Relationship Between Vitamin D Serum Levels and the Severity of Atopic Dermatitis—A Mapping Review of Evidence with Emphasis on Geography
Source: J Clin Med. 2026 Jan 28;15(3):1048. doi: 10.3390/jcm15031048 (PMC12897999; doi:10.3390/jcm15031048)
Supplement: Supplementary file 1 [file jcm-15-01048-s001.zip]

Archive with 1 entries (1 files):
- jcm-4100783-supplementary.pdf
